# Supplementary material for: Genotypic differences in intruder-evoked immediate early gene activation in male, but not female, vasopressin 1b receptor knockout mice
Source: BMC Neurosci. 2016 Nov 24;17:75. doi: 10.1186/s12868-016-0310-7 (PMC5122005; doi:10.1186/s12868-016-0310-7)
Supplement: Supplementary file 1 — Additional file 1. Witchey et al. Data.xlsx contains the raw data for all of the experiments described in this manuscript. [file 12868_2016_310_MOESM1_ESM.xlsx]

## Sheet: Female C-FOS
			LSD	LSV	BNSTD	BNSTV	MPOA	PVN	MeA	CA2	AHA	LSD counts/mm2	LSV counts/mm2	BNSTD Counts/mm2	BNSTV Counts/mm2	MPOA Counts/mm2	PVN Count/mm2	MeA Counts/mm2	CA2 Counts/mm2	AHA Counts/mm2
ESMAIEG-1	3168	KO	36.67	43	93	51.17	112.33	99.5	237.67	18.5	39.17	36.3033	183.61	95.79	126.902	151.645	254.72	149.732	108.78	58.3633
ESMAIEG-3	3270	KO	52.83	59.75	115	64.33	211.5	140	203.5	30.67	31.5	52.3017	255.132	118.45	159.538	285.525	358.4	128.205	180.34	46.935
ESMAIEG-6	3277	KO	93.67	62.17	147	56.33	128.83	108.17	210	34.4	79	92.7333	265.466	151.41	139.698	173.921	276.915	132.3	202.272	117.71
ESMAIEG-7	3421	WT	79.33	60.33	129.5	82	196	148.83	237.25	25.83	37.5	78.5367	257.609	133.385	203.36	264.6	381.005	149.468	151.88	55.875
ESMAIEG-8	3419	WT	76.67	59.17	125.5	49.17	169.83	144.83	247.83	27	70.33	75.9033	252.656	129.265	121.942	229.271	370.765	156.133	158.76	104.792
ESMAIEG-9	3431	WT	87.83	67.83	169	57.5	243.33	153.67	354	24.5	56.5	86.9517	289.634	174.07	142.6	328.496	393.395	223.02	144.06	84.185
ESMAIEG-13	3439	KO	196.67	78.33	109.33	53.33	183	130.83	325.67	14.67	50.25	194.703	334.469	112.61	132.258	247.05	334.925	205.172	86.2596	74.8725
ESMAIEG-17	3498	KO	107.17	52.67	81	30.83	101.67	110.83	177.83	32.5	27.83	106.098	224.901	83.43	76.4584	137.255	283.725	112.033	191.1	41.4667
ESMAIEG-20	3542	WT	89	58.83	96.83	35.67	93.33	31.5	111.5	22.5	57.75	88.11	251.204	99.7349	88.4616	125.996	80.64	70.245	132.3	86.0475
ESMAIEG-23	3545	KO	87	61.67	120.17	60.67	177.33	109.83	320.6	23.67	40.67	86.13	263.331	123.775	150.462	239.396	281.165	201.978	139.18	60.5983
ESMAIEG-25	3701	WT	68.17	45.75	104.75	66.67	134.83	140.5	323.67	18.83	7	67.4883	195.352	107.892	165.342	182.021	359.68	203.912	110.72	10.43
ESMAIEG-2	3203	WT	117.67	58.67	96.17	34.17	117.17	113.33	122.5	25.83	20.5	116.493	250.521	99.0551	84.7416	158.18	290.125	77.175	151.88	30.545
ESMAIEG-5	3276	KO	119.25	46	58.5	33.5	92.5	97.67	73	16		118.058	196.42	60.255	83.08	124.875	250.035	45.99	94.08
ESMAIEG-11	3437	WT	117.83	40	97	33.17	71.67	99.67	87.5	25.33	1.25	116.652	170.8	99.91	82.2616	96.7545	255.155	55.125	148.94	1.8625
ESMAIEG-14	3447	KO	83.17	40.5	78.17	36.83	85.17	105.5	170	27.67	38.67	82.3383	172.935	80.5151	91.3384	114.98	270.08	107.1	162.7	57.6183
ESMAIEG-16	3497	KO	31.33	42.83	57	14.83	57.33	18.17	107.67	20.67	75.5	31.0167	182.884	58.71	36.7784	77.3955	46.5152	67.8321	121.54	112.495
ESMAIEG-19	3541	WT	148.5	50				136.5	109	19.5	29	147.015	213.5				349.44	68.67	114.66	43.21
ESMAIEG-21	3543	KO	81	56.5	112.17	40	128.83	106.83	174.67	15.67	41.83	80.19	241.255	115.535	99.2	173.921	273.485	110.042	92.1396	62.3267
ESMAIEG-24	3700	KO	75.5	50.5	83.5	27	104.33	92.5	170.5	16	44.17	74.745	215.635	86.005	66.96	140.846	236.8	107.415	94.08	65.8133
ESMAIEG-26	3733	WT	41.67	35	72.17	28.17	62.83	94.17	130.33	24.33	29.33	41.2533	149.45	74.3351	69.8616	84.8205	241.075	82.1079	143.06	43.7017
ESMAIEG-27	3735	WT	32.33	27.5	84.83	40.67	98.17	68.5	154.33	10.5	21.5	32.0067	117.425	87.3749	100.862	132.53	175.36	97.2279	61.74	32.035
ESMAIEG-28	3736	KO	84.67	51.17	71.5	18.83	58.33	120.83	96.67	25	42.4	83.8233	218.496	73.645	46.6984	78.7455	309.325	60.9021	147	63.176
736 pixels/mm
Normalization to counts per mm2
Brain Area	Size of box	Correction factor
LSD	1.01mm2	*0.99
LSV	0.24mm2	*4.17
BNSTD	0.97mm2	*1.03
BNSTV	0.48mm2	*2.08
MPOA	0.74mm2	*1.35
PVN	0.39mm2	*2.56
MeA	1.59mm2	*0.63
CA2	0.17mm2	*5.88
AHA	0.67mm2	*1.49

## Sheet: Male C-FOS
			LSD	LSV	BNSTD	BNSTV	MPOA	PVN	MeA	CA2	AHA	LSD counts/mm2	LSV counts/mm2	BNSTD Counts/mm2	BNSTV Counts/mm2	MPOA Counts/mm2	PVN Count/mm2	MeA Counts/mm2	CA2 Counts/mm2	AHA Counts/mm2
1	3401	KO	66.67	47.5	67.5	31.83	60.4	81.17	303.67	23.5	23.5	66.0033	202.825	69.525	78.9384	81.54	207.795	191.312	138.18	35.015
2	3402	KO						59.5		19.67							152.32		115.66
3	3442	WT	95.4	50.4	93.2	58	102.83	88.17	272.2	41.75	21.5	94.446	215.208	95.996	143.84	138.821	225.715	171.486	245.49	32.035
4	3445	KO	106.17	60.83	104	70.33	106.67	69.5	317.17	12	32	105.108	259.744	107.12	174.418	144.005	177.92	199.817	70.56	47.68
6	3449	KO	93.67	58.83	115.4	59.8	79	61.83	231.25	34.33	36	92.7333	251.204	118.862	148.304	106.65	158.285	145.688	201.86	53.64
7	3500	KO						61.33	292.5	28.83	37.33						157.005	184.275	169.52	55.6217
8	3503	WT	71.33	70	86	57.33	81.33	91.67	172	26.17	43.67	70.6167	298.9	88.58	142.178	109.796	234.675	108.36	153.88	65.0683
9	3507	WT	42.33	46.67	87.67	53.33	66.5	62.17	131	26	17	41.9067	199.281	90.3001	132.258	89.775	159.155	82.53	152.88	25.33
10	3559	WT	72	62.33	93	57.67	96.83	73.83	218	23.67	35.83	71.28	266.149	95.79	143.022	130.721	189.005	137.34	139.18	53.3867
11	3560	WT					93.5	64.25	284.6	23.67	25.67					126.225	164.48	179.298	139.18	38.2483
12	3561	WT	63.33	35.17	99.17	51.5	60.6	27.67	237	29.17	24.5	62.6967	150.176	102.145	127.72	81.81	70.8352	149.31	171.52	36.505
13	3675	KO	66.33	50.17	81.5	42.33	75.5	38.17	197.8	21	26	65.6667	214.226	83.945	104.978	101.925	97.7152	124.614	123.48	38.74
14	3677	WT	88.5	54.33	75	37.33	51	49.5	194	17.33	30.75	87.615	231.989	77.25	92.5784	68.85	126.72	122.22	101.9	45.8175
15	3691	WT	72.67	52.83	103.5	43.33	27.67	23	366	25.17		71.9433	225.584	106.605	107.458	37.3545	58.88	230.58	148
16	3696	KO	41	53.83	58.17	32.83	100.83	114	207.33	22.33	31.5	40.59	229.854	59.9151	81.4184	136.12	291.84	130.618	131.3	46.935
17	3698	KO	140	36.83	71.5	42.33	73.83	45.83	208.33	24.5	25.75	138.6	157.264	73.645	104.978	99.6705	117.325	131.248	144.06	38.3675
19	3706	WT	73.67	42.17	71.33	35.5	66.75	39.83	260	13.6	17	72.9333	180.066	73.4699	88.04	90.1125	101.965	163.8	79.968	25.33
20	3707	WT	93.4	60.33	116.33	68	82.83	61.5	277.6	20.4	13.67	92.466	257.609	119.82	168.64	111.821	157.44	174.888	119.952	20.3683
21	3708	KO	59.83	33.83	83.5	34.5		56.83		18.5		59.2317	144.454	86.005	85.56		145.485		108.78
22	3742	KO	120	75.83	57.67	31.17	41.33	65		24.2	29.33	118.8	323.794	59.4001	77.3016	55.7955	166.4		142.296	43.7017
23	3743	WT	28.75	72.25	92.75	51.75	88	64.67	402.75	23.5	41	28.4625	308.507	95.5325	128.34	118.8	165.555	253.733	138.18	61.09
5	3448	WT	144	81.3	107	80.25	88.5	82.16	146.33	52.5	44.16	142.56	347.151	110.21	199.02	119.475	210.33	92.1879	308.7	65.7984
736 pixels/mm
Normalization to counts per mm2
Brain Area	Size of box	Correction factor
LSD	1.01mm2	*0.99
LSV	0.24mm2	*4.17
BNSTD	0.97mm2	*1.03
BNSTV	0.48mm2	*2.08
MPOA	0.74mm2	*1.35
PVN	0.39mm2	*2.56
MeA	1.59mm2	*0.63
CA2	0.17mm2	*5.88
AHA	0.67mm2	*1.49

## Sheet: Female EGR-1
ID	Genotype	LSD	LSV	BNSTD	BNSTV	MPOA	PVN	MEA	CA2	AHA	LSD counts/mm2	LSV counts/mm2	BNSTD Counts/mm2	BNSTV Counts/mm2	MPOA Counts/mm2	PVN Count/mm2	MeA Counts/mm2	CA2 Counts/mm2	AHA Counts/mm2
3168	KO	1.33333	0.5	13.8333	7.33333	1.16667	0.333333	4.2	2.16667	8.5	1.32	2.135	14.2483	18.1867	1.575	0.853333	2.646	12.74	12.665
3203	WT	2.5	1.5	16.3333	2.33333	0.833333	0.833333	1.5	10.1667	3	2.475	6.405	16.8233	5.78667	1.125	2.13333	0.945	59.78	4.47
3270	KO	2.5	1	5	3	2.25	0.8	0.333333	2.5	4	2.475	4.27	5.15	7.44	3.0375	2.048	0.21	14.7	5.96
3276	KO	0	0.5	14.5	2.5	0.5	1.25		0	0	0	2.135	14.935	6.2	0.675	3.2		0	0
3421	WT	1.16667	1.16667	29.3333	6.66667	3.16667	0.333333	0.75	7.83333	5.33333	1.155	4.98167	30.2133	16.5333	4.275	0.853333	0.4725	46.06	7.94667
3419	WT	3.16667	6.83333	42	6.16667	3.33333	5.66667	14	15.3333	12.3333	3.135	29.1783	43.26	15.2933	4.5	14.5067	8.82	90.16	18.3767
3431	WT	18.5	9.33333	38.3333	5.83333	8.66667	5.83333	7.83333	7.16667	4	18.315	39.8533	39.4833	14.4667	11.7	14.9333	4.935	42.14	5.96
3437	WT	5.33333	2.66667	34.5	3.16667	0.166667	2.16667	0.833333	3.83333	3.5	5.28	11.3867	35.535	7.85333	0.225	5.54667	0.525	22.54	5.215
3439	KO	17	13.8333	61.8333	13.1667	13.6667	2.16667	19.4	11.8333	14.6667	16.83	59.0683	63.6883	32.6533	18.45	5.54667	12.222	69.58	21.8533
3447	KO	2.33333	3.16667	14.8333	2.66667	1.5	1.83333	6.83333	12.3333	2.16667	2.31	13.5217	15.2783	6.61333	2.025	4.69333	4.305	72.52	3.22833
3497	KO	1	0	5.33333	1	0.5	2.16667	5.2	5.16667	1.83333	0.99	0	5.49333	2.48	0.675	5.54667	3.276	30.38	2.73167
3498	KO	2.16667	4	32.3333	6.33333	1.33333	1.5	1.16667	5.66667	2	2.145	17.08	33.3033	15.7067	1.8	3.84	0.735	33.32	2.98
3541	WT	8	2.83333	24	4	2.5	0	1.16667	8.33333	4	7.92	12.0983	24.72	9.92	3.375	0	0.735	49
3542	WT	0.5	0.5	14.5	3.83333	0.666667	1	1.33333	5	1.5	0.495	2.135	14.935	9.50667	0.9	2.56	0.84	29.4	2.235
3543	KO	25.1667	8.16667	37.6667	4.16667	6.5	2.33333	11.8333	12.5	9.33333	24.915	34.8717	38.7967	10.3333	8.775	5.97333	7.455	73.5	13.9067
3545	KO	4.66667	2.83333	33.1667	6.83333	5.16667	3	11.8333	14	5.16667	4.62	12.0983	34.1617	16.9467	6.975	7.68	7.455	82.32	7.69833
3700	KO	4.33333	2	11.3333	1	2.66667	1.5	6.5	6.5	3.83333	4.29	8.54				3.84	4.095	38.22	5.71167
3701	WT	1.33333	0.833333	13.8333	4.33333	1.83333	1.5	5.33333	11.5	7.16667	1.32	3.55833	14.2483	10.7467	2.475	3.84	3.36	67.62	10.6783
3733	WT	2.16667	2.66667	11.3333	2.66667	4.16667	0.833333	5	8.83333	3	2.145	11.3867	11.6733	6.61333	5.625	2.13333	3.15	51.94	4.47
3735	WT	0.666667	2.5	17	6	0.5	0.75	7	9.16667	3	0.66	10.675	17.51	14.88	0.675	1.92	4.41	53.9
3736	KO	3	3.16667	18	3.6	0.833333	1.25	2.33333	7.66667	1	2.97	13.5217	18.54	8.928	1.125	3.2	1.47	45.08	1.49
736 pixels/mm
Normalization to counts per mm2
Brain Area	Size of box	Correction factor
LSD	1.01mm2	*0.99
LSV	0.24mm2	*4.17
BNSTD	0.97mm2	*1.03
BNSTV	0.48mm2	*2.08
MPOA	0.74mm2	*1.35
PVN	0.39mm2	*2.56
MeA	1.59mm2	*0.63
CA2	0.17mm2	*5.88
AHA	0.67mm2	*1.49

## Sheet: Male EGR-1
Brain Region	ID	Genotype	LSD	LSV	BNSTD	BNSTV	MPOA	CA2	MEA	PVN	AHA AVERAGE	LSD counts/mm2	LSV counts/mm2	BNSTD Counts/mm2	BNSTV Counts/mm2	MPOA Counts/mm2	PVN Count/mm2	MeA Counts/mm2	CA2 Counts/mm2	AHA Counts/mm2
ESRIIEG 1	3401	KO	0.333333	0.166667	13	3	2.33333	2.8333	0.333333	4	5.33333	0.33	0.711667	13.39	7.44	3.15	7.25325	0.21	23.52	7.94667
ESRIIEG 2	3402	KO	1.16667	1.5	8.33333	1.5	2	6	0.333333	3.16667	2.75	1.155	6.405	8.58333	3.72	2.7	15.36	0.21	18.62	4.0975
ESRIIEG 3	3442	WT	1.16667	0.166667	12.5	5.16667	1	8.5	3	3.16667	1.66667	1.155	0.711667	12.875	12.8133	1.35	21.76	1.89	18.62	2.48333
ESRIIEG 4	3445	KO	7.5	5.83333	25.1667	6.83333	0.5	16	2.66667	3.83333	0.8	7.425	24.9083	25.9217	16.9467	0.675	40.96	1.68	22.54	1.192
ESRIIEG 5	3448	WT	1.83333	0.333333	6.66667	2.5	0.333333	15.5	7.33333	4.83333	5.66667	1.815	1.42333	6.86667	6.2	0.45	39.68	4.62	28.42	8.44333
ESRIIEG 6	3449	KO	0.5	1	12	4.25	0.833333	11.3333	1.25	2	1.25	0.495	4.27	12.36	10.54	1.125	29.0133	0.7875	11.76	1.8625
ESRIIEG 7	3500	KO	1	0.833333	4.16667	6.5	0.333333	12.8333	0.333333	2.5	1.6	0.99	3.55833	4.29167	16.12	0.45	32.8533	0.21	14.7	2.384
ESRIIEG 8	3503	WT	0.833333	2.5	20	10	1.83333	21.3333	3	2.5	2.5	0.825	10.675	20.6	24.8	2.475	54.6133	1.89	14.7	3.725
ESRIIEG 9	3507	WT	1.66667	0.166667	30.5	9.16667	0.833333	7.66667	6.66667	2.16667	12.6667	1.65	0.711667	31.415	22.7333	1.125	19.6267	4.2	12.74	18.8733
ESRIIEG 10	3559	WT	1.66667	0.166667	30.5	7.5	0.833333	7.66667	6.66667	2.16667	6.5	1.65	0.711667	31.415	18.6	1.125	19.6267	4.2	12.74	9.685
ESRIEEG 11	3560	WT	14	1.25	30.6667	8	4.16667	15.3333	6.2	5.5	13.5	13.86	5.3375	31.5867	19.84	5.625	39.2533	3.906	32.34	20.115
ESRIIEG 12	3561	WT	0.166667	0.333333	18.6667	10.3333	1	6.33333	2.33333	3	11.8333	0.165	1.42333	19.2267	25.6267	1.35	16.2133	1.47	17.64	17.6317
ESRIIEG 13	3675	KO	0.833333	1.66667	16.1667	4.83333	2	7	3.8	3.16667	7.5	0.825	7.11667	16.6517	11.9867	2.7	17.92	2.394	18.62	11.175
ESRIIEG 14	3677	WT	0.333333	0.666667	12.1667	1.16667	4.33333	2.83333	0.333333	0.833333	7.83333	0.33	2.84667	12.5317	2.89333	5.85	7.25333	0.21	4.9	11.6717
ESRIIEG 15	3691	WT	0.333333	1	10.4	5.6	1.66667	3.83333		3.16667		0.33	4.27	10.712	13.888	2.25	9.81333		18.62
ESRIIEG 16	3696	KO	1.16667	2	15.3333	1.33333	1	7.83333	3.83333	2.33333	5.5	1.155	8.54	15.7933	3.30667	1.35	20.0533	2.415	13.72	8.195
ESRIIEG 17	3698	KO	0.666667	1.5	11.6667	2	2.33333	5.33333	4.33333	1.16667	3	0.66	6.405	12.0167	4.96	3.15	13.6533	2.73	6.86	4.47
ESRIIEG 19	3706	WT	1.16667	0	21.1667	4.66667	0.166667	3.8	2	2	5.25	1.155	0	21.8017	11.5733	0.225	9.728	1.26	11.76	7.8225
ESRIIEG 20	3707	WT	2.5	2.33333	42.1667	10.5	1.83333	6	11.6667	3.66667	10	2.475	9.96333	43.4317	26.04	2.475	15.36	7.35	21.56	14.9
ESRIIEG 21	3708	KO	3.66667	1.16667	22.8	5.66667		8.66667	4	1.2		3.63	4.98167	23.484	14.0533		22.1867	2.52	7.056
ESRIIEG 22	3742	KO	14.6667	4.66667	25	3.83333	2.33333	9.16667	14	2.66667	3.33333	14.52	19.9267	25.75	9.50667	3.15	23.4667	8.82	15.68	4.96667
ESRIIEG 23	3743	WT	5.16667	6.5	45.1667	13.1667	4.83333	10.5	15.75	3	8	5.115	27.755	46.5217	32.6533	6.525	26.88	9.9225	17.64	11.92
736 pixels/mm
Normalization to counts per mm2
Brain Area	Size of box	Correction factor
LSD	1.01mm2	*0.99
LSV	0.24mm2	*4.17
BNSTD	0.97mm2	*1.03
BNSTV	0.48mm2	*2.08
MPOA	0.74mm2	*1.35
PVN	0.39mm2	*2.56
MeA	1.59mm2	*0.63
CA2	0.17mm2	*5.88
AHA	0.67mm2	*1.49
Brain Region
ESRIIEG 1
ESRIIEG 2
ESRIIEG 3
ESRIIEG 4
ESRIIEG 5
ESRIIEG 6
ESRIIEG 7
ESRIIEG 8
ESRIIEG 9
ESRIIEG 10
ESRIEEG 11
ESRIIEG 12
ESRIIEG 13
ESRIIEG 14
ESRIIEG 15
ESRIIEG 16
ESRIIEG 17
ESRIIEG 19
ESRIIEG 20
ESRIIEG 21
ESRIIEG 22
ESRIIEG 23
Brain Region
ESRIIEG 1
ESRIIEG 2
ESRIIEG 3
ESRIIEG 4
ESRIIEG 5
ESRIIEG 6
ESRIIEG 7
ESRIIEG 8
ESRIIEG 9
ESRIIEG 10
ESRIEEG 11
ESRIIEG 12
ESRIIEG 13
ESRIIEG 14
ESRIIEG 15
ESRIIEG 16
ESRIIEG 17
ESRIIEG 19
ESRIIEG 20
ESRIIEG 21
ESRIIEG 22
ESRIIEG 23
Brain Region
ESRIIEG 1
ESRIIEG 2
ESRIIEG 3
ESRIIEG 4
ESRIIEG 5
ESRIIEG 6
ESRIIEG 7
ESRIIEG 8
ESRIIEG 9
ESRIIEG 10
ESRIEEG 11
ESRIIEG 12
ESRIIEG 13
ESRIIEG 14
ESRIIEG 15
ESRIIEG 16
ESRIIEG 17
ESRIIEG 19
ESRIIEG 20
ESRIIEG 21
ESRIIEG 22
ESRIIEG 23
Brain Region
ESRIIEG 1
ESRIIEG 2
ESRIIEG 3
ESRIIEG 4
ESRIIEG 5
ESRIIEG 6
ESRIIEG 7
ESRIIEG 8
ESRIIEG 9
ESRIIEG 10
ESRIEEG 11
ESRIIEG 12
ESRIIEG 13
ESRIIEG 14
ESRIIEG 15
ESRIIEG 16
ESRIIEG 17
ESRIIEG 19
ESRIIEG 20
ESRIIEG 21
ESRIIEG 22
ESRIIEG 23
Brain Region
ESRIIEG 1
ESRIIEG 2
ESRIIEG 3
ESRIIEG 4
ESRIIEG 5
ESRIIEG 6
ESRIIEG 7
ESRIIEG 8
ESRIIEG 9
ESRIIEG 10
ESRIEEG 11
ESRIIEG 12
ESRIIEG 13
ESRIIEG 14
ESRIIEG 15
ESRIIEG 16
ESRIIEG 17
ESRIIEG 19
ESRIIEG 20
ESRIIEG 21
ESRIIEG 22
ESRIIEG 23
Brain Region
ESRIIEG 1
ESRIIEG 2
ESRIIEG 3
ESRIIEG 4
ESRIIEG 5
ESRIIEG 6
ESRIIEG 7
ESRIIEG 8
ESRIIEG 9
ESRIIEG 10
ESRIEEG 11
ESRIIEG 12
ESRIIEG 13
ESRIIEG 14
ESRIIEG 15
ESRIIEG 16
ESRIIEG 17
ESRIIEG 19
ESRIIEG 20
ESRIIEG 21
ESRIIEG 22
ESRIIEG 23
Brain Region
ESRIIEG 1
ESRIIEG 2
ESRIIEG 3
ESRIIEG 4
ESRIIEG 5
ESRIIEG 6
ESRIIEG 7
ESRIIEG 8
ESRIIEG 9
ESRIIEG 10
ESRIEEG 11
ESRIIEG 12
ESRIIEG 13
ESRIIEG 14
ESRIIEG 15
ESRIIEG 16
ESRIIEG 17
ESRIIEG 19
ESRIIEG 20
ESRIIEG 21
ESRIIEG 22
ESRIIEG 23
Brain Region
ESRIIEG 1
ESRIIEG 2
ESRIIEG 3
ESRIIEG 4
ESRIIEG 5
ESRIIEG 6
ESRIIEG 7
ESRIIEG 8
ESRIIEG 9
ESRIIEG 10
ESRIEEG 11
ESRIIEG 12
ESRIIEG 13
ESRIIEG 14
ESRIIEG 15
ESRIIEG 16
ESRIIEG 17
ESRIIEG 19
ESRIIEG 20
ESRIIEG 21
ESRIIEG 22
ESRIIEG 23
Brain Region
ESRIIEG 1
ESRIIEG 2
ESRIIEG 3
ESRIIEG 4
ESRIIEG 5
ESRIIEG 6
ESRIIEG 7
ESRIIEG 8
ESRIIEG 9
ESRIIEG 10
ESRIEEG 11
ESRIIEG 12
ESRIIEG 13
ESRIIEG 14
ESRIIEG 15
ESRIIEG 16
ESRIIEG 17
ESRIIEG 19
ESRIIEG 20
ESRIIEG 21
ESRIIEG 22
ESRIIEG 23
Brain Region
ESRIIEG 1
ESRIIEG 2
ESRIIEG 3
ESRIIEG 4
ESRIIEG 5
ESRIIEG 6
ESRIIEG 7
ESRIIEG 8
ESRIIEG 9
ESRIIEG 10
ESRIEEG 11
ESRIIEG 12
ESRIIEG 13
ESRIIEG 14
ESRIIEG 15
ESRIIEG 16
ESRIIEG 17
ESRIIEG 19
ESRIIEG 20
ESRIIEG 21
ESRIIEG 22
ESRIIEG 23
Brain Region
ESRIIEG 1
ESRIIEG 2
ESRIIEG 3
ESRIIEG 4
ESRIIEG 5
ESRIIEG 6
ESRIIEG 7
ESRIIEG 8
ESRIIEG 9
ESRIIEG 10
ESRIEEG 11
ESRIIEG 12
ESRIIEG 13
ESRIIEG 14
ESRIIEG 15
ESRIIEG 16
ESRIIEG 17
ESRIIEG 19
ESRIIEG 20
ESRIIEG 21
ESRIIEG 22
ESRIIEG 23
Brain Region
ESRIIEG 1
ESRIIEG 2
ESRIIEG 3
ESRIIEG 4
ESRIIEG 5
ESRIIEG 6
ESRIIEG 7
ESRIIEG 8
ESRIIEG 9
ESRIIEG 10
ESRIEEG 11
ESRIIEG 12
ESRIIEG 13
ESRIIEG 14
ESRIIEG 15
ESRIIEG 16
ESRIIEG 17
ESRIIEG 19
ESRIIEG 20
ESRIIEG 21
ESRIIEG 22
ESRIIEG 23
Brain Region
ESRIIEG 1
ESRIIEG 2
ESRIIEG 3
ESRIIEG 4
ESRIIEG 5
ESRIIEG 6
ESRIIEG 7
ESRIIEG 8
ESRIIEG 9
ESRIIEG 10
ESRIEEG 11
ESRIIEG 12
ESRIIEG 13
ESRIIEG 14
ESRIIEG 15
ESRIIEG 16
ESRIIEG 17
ESRIIEG 19
ESRIIEG 20
ESRIIEG 21
ESRIIEG 22
ESRIIEG 23
Brain Region
ESRIIEG 1
ESRIIEG 2
ESRIIEG 3
ESRIIEG 4
ESRIIEG 5
ESRIIEG 6
ESRIIEG 7
ESRIIEG 8
ESRIIEG 9
ESRIIEG 10
ESRIEEG 11
ESRIIEG 12
ESRIIEG 13
ESRIIEG 14
ESRIIEG 15
ESRIIEG 16
ESRIIEG 17
ESRIIEG 19
ESRIIEG 20
ESRIIEG 21
ESRIIEG 22
ESRIIEG 23
Brain Region
ESRIIEG 1
ESRIIEG 2
ESRIIEG 3
ESRIIEG 4
ESRIIEG 5
ESRIIEG 6
ESRIIEG 7
ESRIIEG 8
ESRIIEG 9
ESRIIEG 10
ESRIEEG 11
ESRIIEG 12
ESRIIEG 13
ESRIIEG 14
ESRIIEG 15
ESRIIEG 16
ESRIIEG 17
ESRIIEG 19
ESRIIEG 20
ESRIIEG 21
ESRIIEG 22
ESRIIEG 23
Brain Region
ESRIIEG 1
ESRIIEG 2
ESRIIEG 3
ESRIIEG 4
ESRIIEG 5
ESRIIEG 6
ESRIIEG 7
ESRIIEG 8
ESRIIEG 9
ESRIIEG 10
ESRIEEG 11
ESRIIEG 12
ESRIIEG 13
ESRIIEG 14
ESRIIEG 15
ESRIIEG 16
ESRIIEG 17
ESRIIEG 19
ESRIIEG 20
ESRIIEG 21
ESRIIEG 22
ESRIIEG 23
Brain Region
ESRIIEG 1
ESRIIEG 2
ESRIIEG 3
ESRIIEG 4
ESRIIEG 5
ESRIIEG 6
ESRIIEG 7
ESRIIEG 8
ESRIIEG 9
ESRIIEG 10
ESRIEEG 11
ESRIIEG 12
ESRIIEG 13
ESRIIEG 14
ESRIIEG 15
ESRIIEG 16
ESRIIEG 17
ESRIIEG 19
ESRIIEG 20
ESRIIEG 21
ESRIIEG 22
ESRIIEG 23
Brain Region
ESRIIEG 1
ESRIIEG 2
ESRIIEG 3
ESRIIEG 4
ESRIIEG 5
ESRIIEG 6
ESRIIEG 7
ESRIIEG 8
ESRIIEG 9
ESRIIEG 10
ESRIEEG 11
ESRIIEG 12
ESRIIEG 13
ESRIIEG 14
ESRIIEG 15
ESRIIEG 16
ESRIIEG 17
ESRIIEG 19
ESRIIEG 20
ESRIIEG 21
ESRIIEG 22
ESRIIEG 23
Brain Region
ESRIIEG 1
ESRIIEG 2
ESRIIEG 3
ESRIIEG 4
ESRIIEG 5
ESRIIEG 6
ESRIIEG 7
ESRIIEG 8
ESRIIEG 9
ESRIIEG 10
ESRIEEG 11
ESRIIEG 12
ESRIIEG 13
ESRIIEG 14
ESRIIEG 15
ESRIIEG 16
ESRIIEG 17
ESRIIEG 19
ESRIIEG 20
ESRIIEG 21
ESRIIEG 22
ESRIIEG 23
Brain Region
ESRIIEG 1
ESRIIEG 2
ESRIIEG 3
ESRIIEG 4
ESRIIEG 5
ESRIIEG 6
ESRIIEG 7
ESRIIEG 8
ESRIIEG 9
ESRIIEG 10
ESRIEEG 11
ESRIIEG 12
ESRIIEG 13
ESRIIEG 14
ESRIIEG 15
ESRIIEG 16
ESRIIEG 17
ESRIIEG 19
ESRIIEG 20
ESRIIEG 21
ESRIIEG 22
ESRIIEG 23
Brain Region
ESRIIEG 1
ESRIIEG 2
ESRIIEG 3
ESRIIEG 4
ESRIIEG 5
ESRIIEG 6
ESRIIEG 7
ESRIIEG 8
ESRIIEG 9
ESRIIEG 10
ESRIEEG 11
ESRIIEG 12
ESRIIEG 13
ESRIIEG 14
ESRIIEG 15
ESRIIEG 16
ESRIIEG 17
ESRIIEG 19
ESRIIEG 20
ESRIIEG 21
ESRIIEG 22
ESRIIEG 23
Brain Region
ESRIIEG 1
ESRIIEG 2
ESRIIEG 3
ESRIIEG 4
ESRIIEG 5
ESRIIEG 6
ESRIIEG 7
ESRIIEG 8
ESRIIEG 9
ESRIIEG 10
ESRIEEG 11
ESRIIEG 12
ESRIIEG 13
ESRIIEG 14
ESRIIEG 15
ESRIIEG 16
ESRIIEG 17
ESRIIEG 19
ESRIIEG 20
ESRIIEG 21
ESRIIEG 22
ESRIIEG 23
Brain Region
ESRIIEG 1
ESRIIEG 2
ESRIIEG 3
ESRIIEG 4
ESRIIEG 5
ESRIIEG 6
ESRIIEG 7
ESRIIEG 8
ESRIIEG 9
ESRIIEG 10
ESRIEEG 11
ESRIIEG 12
ESRIIEG 13
ESRIIEG 14
ESRIIEG 15
ESRIIEG 16
ESRIIEG 17
ESRIIEG 19
ESRIIEG 20
ESRIIEG 21
ESRIIEG 22
ESRIIEG 23
Brain Region
ESRIIEG 1
ESRIIEG 2
ESRIIEG 3
ESRIIEG 4
ESRIIEG 5
ESRIIEG 6
ESRIIEG 7
ESRIIEG 8
ESRIIEG 9
ESRIIEG 10
ESRIEEG 11
ESRIIEG 12
ESRIIEG 13
ESRIIEG 14
ESRIIEG 15
ESRIIEG 16
ESRIIEG 17
ESRIIEG 19
ESRIIEG 20
ESRIIEG 21
ESRIIEG 22
ESRIIEG 23
Brain Region
ESRIIEG 1
ESRIIEG 2
ESRIIEG 3
ESRIIEG 4
ESRIIEG 5
ESRIIEG 6
ESRIIEG 7
ESRIIEG 8
ESRIIEG 9
ESRIIEG 10
ESRIEEG 11
ESRIIEG 12
ESRIIEG 13
ESRIIEG 14
ESRIIEG 15
ESRIIEG 16
ESRIIEG 17
ESRIIEG 19
ESRIIEG 20
ESRIIEG 21
ESRIIEG 22
ESRIIEG 23
Brain Region
ESRIIEG 1
ESRIIEG 2
ESRIIEG 3
ESRIIEG 4
ESRIIEG 5
ESRIIEG 6
ESRIIEG 7
ESRIIEG 8
ESRIIEG 9
ESRIIEG 10
ESRIEEG 11
ESRIIEG 12
ESRIIEG 13
ESRIIEG 14
ESRIIEG 15
ESRIIEG 16
ESRIIEG 17
ESRIIEG 19
ESRIIEG 20
ESRIIEG 21
ESRIIEG 22
ESRIIEG 23
Brain Region
ESRIIEG 1
ESRIIEG 2
ESRIIEG 3
ESRIIEG 4
ESRIIEG 5
ESRIIEG 6
ESRIIEG 7
ESRIIEG 8
ESRIIEG 9
ESRIIEG 10
ESRIEEG 11
ESRIIEG 12
ESRIIEG 13
ESRIIEG 14
ESRIIEG 15
ESRIIEG 16
ESRIIEG 17
ESRIIEG 19
ESRIIEG 20
ESRIIEG 21
ESRIIEG 22
ESRIIEG 23
Brain Region
ESRIIEG 1
ESRIIEG 2
ESRIIEG 3
ESRIIEG 4
ESRIIEG 5
ESRIIEG 6
ESRIIEG 7
ESRIIEG 8
ESRIIEG 9
ESRIIEG 10
ESRIEEG 11
ESRIIEG 12
ESRIIEG 13
ESRIIEG 14
ESRIIEG 15
ESRIIEG 16
ESRIIEG 17
ESRIIEG 19
ESRIIEG 20
ESRIIEG 21
ESRIIEG 22
ESRIIEG 23
Brain Region
ESRIIEG 1
ESRIIEG 2
ESRIIEG 3
ESRIIEG 4
ESRIIEG 5
ESRIIEG 6
ESRIIEG 7
ESRIIEG 8
ESRIIEG 9
ESRIIEG 10
ESRIEEG 11
ESRIIEG 12
ESRIIEG 13
ESRIIEG 14
ESRIIEG 15
ESRIIEG 16
ESRIIEG 17
ESRIIEG 19
ESRIIEG 20
ESRIIEG 21
ESRIIEG 22
ESRIIEG 23
Brain Region
ESRIIEG 1
ESRIIEG 2
ESRIIEG 3
ESRIIEG 4
ESRIIEG 5
ESRIIEG 6
ESRIIEG 7
ESRIIEG 8
ESRIIEG 9
ESRIIEG 10
ESRIEEG 11
ESRIIEG 12
ESRIIEG 13
ESRIIEG 14
ESRIIEG 15
ESRIIEG 16
ESRIIEG 17
ESRIIEG 19
ESRIIEG 20
ESRIIEG 21
ESRIIEG 22
ESRIIEG 23
Brain Region
ESRIIEG 1
ESRIIEG 2
ESRIIEG 3
ESRIIEG 4
ESRIIEG 5
ESRIIEG 6
ESRIIEG 7
ESRIIEG 8
ESRIIEG 9
ESRIIEG 10
ESRIEEG 11
ESRIIEG 12
ESRIIEG 13
ESRIIEG 14
ESRIIEG 15
ESRIIEG 16
ESRIIEG 17
ESRIIEG 19
ESRIIEG 20
ESRIIEG 21
ESRIIEG 22
ESRIIEG 23
Brain Region
ESRIIEG 1
ESRIIEG 2
ESRIIEG 3
ESRIIEG 4
ESRIIEG 5
ESRIIEG 6
ESRIIEG 7
ESRIIEG 8
ESRIIEG 9
ESRIIEG 10
ESRIEEG 11
ESRIIEG 12
ESRIIEG 13
ESRIIEG 14
ESRIIEG 15
ESRIIEG 16
ESRIIEG 17
ESRIIEG 19
ESRIIEG 20
ESRIIEG 21
ESRIIEG 22
ESRIIEG 23
Brain Region
ESRIIEG 1
ESRIIEG 2
ESRIIEG 3
ESRIIEG 4
ESRIIEG 5
ESRIIEG 6
ESRIIEG 7
ESRIIEG 8
ESRIIEG 9
ESRIIEG 10
ESRIEEG 11
ESRIIEG 12
ESRIIEG 13
ESRIIEG 14
ESRIIEG 15
ESRIIEG 16
ESRIIEG 17
ESRIIEG 19
ESRIIEG 20
ESRIIEG 21
ESRIIEG 22
ESRIIEG 23
Brain Region
ESRIIEG 1
ESRIIEG 2
ESRIIEG 3
ESRIIEG 4
ESRIIEG 5
ESRIIEG 6
ESRIIEG 7
ESRIIEG 8
ESRIIEG 9
ESRIIEG 10
ESRIEEG 11
ESRIIEG 12
ESRIIEG 13
ESRIIEG 14
ESRIIEG 15
ESRIIEG 16
ESRIIEG 17
ESRIIEG 19
ESRIIEG 20
ESRIIEG 21
ESRIIEG 22
ESRIIEG 23
Brain Region
ESRIIEG 1
ESRIIEG 2
ESRIIEG 3
ESRIIEG 4
ESRIIEG 5
ESRIIEG 6
ESRIIEG 7
ESRIIEG 8
ESRIIEG 9
ESRIIEG 10
ESRIEEG 11
ESRIIEG 12
ESRIIEG 13
ESRIIEG 14
ESRIIEG 15
ESRIIEG 16
ESRIIEG 17
ESRIIEG 19
ESRIIEG 20
ESRIIEG 21
ESRIIEG 22
ESRIIEG 23
Brain Region
ESRIIEG 1
ESRIIEG 2
ESRIIEG 3
ESRIIEG 4
ESRIIEG 5
ESRIIEG 6
ESRIIEG 7
ESRIIEG 8
ESRIIEG 9
ESRIIEG 10
ESRIEEG 11
ESRIIEG 12
ESRIIEG 13
ESRIIEG 14
ESRIIEG 15
ESRIIEG 16
ESRIIEG 17
ESRIIEG 19
ESRIIEG 20
ESRIIEG 21
ESRIIEG 22
ESRIIEG 23
Brain Region
ESRIIEG 1
ESRIIEG 2
ESRIIEG 3
ESRIIEG 4
ESRIIEG 5
ESRIIEG 6
ESRIIEG 7
ESRIIEG 8
ESRIIEG 9
ESRIIEG 10
ESRIEEG 11
ESRIIEG 12
ESRIIEG 13
ESRIIEG 14
ESRIIEG 15
ESRIIEG 16
ESRIIEG 17
ESRIIEG 19
ESRIIEG 20
ESRIIEG 21
ESRIIEG 22
ESRIIEG 23
Brain Region
ESRIIEG 1
ESRIIEG 2
ESRIIEG 3
ESRIIEG 4
ESRIIEG 5
ESRIIEG 6
ESRIIEG 7
ESRIIEG 8
ESRIIEG 9
ESRIIEG 10
ESRIEEG 11
ESRIIEG 12
ESRIIEG 13
ESRIIEG 14
ESRIIEG 15
ESRIIEG 16
ESRIIEG 17
ESRIIEG 19
ESRIIEG 20
ESRIIEG 21
ESRIIEG 22
ESRIIEG 23
Brain Region
ESRIIEG 1
ESRIIEG 2
ESRIIEG 3
ESRIIEG 4
ESRIIEG 5
ESRIIEG 6
ESRIIEG 7
ESRIIEG 8
ESRIIEG 9
ESRIIEG 10
ESRIEEG 11
ESRIIEG 12
ESRIIEG 13
ESRIIEG 14
ESRIIEG 15
ESRIIEG 16
ESRIIEG 17
ESRIIEG 19
ESRIIEG 20
ESRIIEG 21
ESRIIEG 22
ESRIIEG 23
Brain Region
ESRIIEG 1
ESRIIEG 2
ESRIIEG 3
ESRIIEG 4
ESRIIEG 5
ESRIIEG 6
ESRIIEG 7
ESRIIEG 8
ESRIIEG 9
ESRIIEG 10
ESRIEEG 11
ESRIIEG 12
ESRIIEG 13
ESRIIEG 14
ESRIIEG 15
ESRIIEG 16
ESRIIEG 17
ESRIIEG 19
ESRIIEG 20
ESRIIEG 21
ESRIIEG 22
ESRIIEG 23
Brain Region
ESRIIEG 1
ESRIIEG 2
ESRIIEG 3
ESRIIEG 4
ESRIIEG 5
ESRIIEG 6
ESRIIEG 7
ESRIIEG 8
ESRIIEG 9
ESRIIEG 10
ESRIEEG 11
ESRIIEG 12
ESRIIEG 13
ESRIIEG 14
ESRIIEG 15
ESRIIEG 16
ESRIIEG 17
ESRIIEG 19
ESRIIEG 20
ESRIIEG 21
ESRIIEG 22
ESRIIEG 23
Brain Region
ESRIIEG 1
ESRIIEG 2
ESRIIEG 3
ESRIIEG 4
ESRIIEG 5
ESRIIEG 6
ESRIIEG 7
ESRIIEG 8
ESRIIEG 9
ESRIIEG 10
ESRIEEG 11
ESRIIEG 12
ESRIIEG 13
ESRIIEG 14
ESRIIEG 15
ESRIIEG 16
ESRIIEG 17
ESRIIEG 19
ESRIIEG 20
ESRIIEG 21
ESRIIEG 22
ESRIIEG 23
Brain Region
ESRIIEG 1
ESRIIEG 2
ESRIIEG 3
ESRIIEG 4
ESRIIEG 5
ESRIIEG 6
ESRIIEG 7
ESRIIEG 8
ESRIIEG 9
ESRIIEG 10
ESRIEEG 11
ESRIIEG 12
ESRIIEG 13
ESRIIEG 14
ESRIIEG 15
ESRIIEG 16
ESRIIEG 17
ESRIIEG 19
ESRIIEG 20
ESRIIEG 21
ESRIIEG 22
ESRIIEG 23
Brain Region
ESRIIEG 1
ESRIIEG 2
ESRIIEG 3
ESRIIEG 4
ESRIIEG 5
ESRIIEG 6
ESRIIEG 7
ESRIIEG 8
ESRIIEG 9
ESRIIEG 10
ESRIEEG 11
ESRIIEG 12
ESRIIEG 13
ESRIIEG 14
ESRIIEG 15
ESRIIEG 16
ESRIIEG 17
ESRIIEG 19
ESRIIEG 20
ESRIIEG 21
ESRIIEG 22
ESRIIEG 23
Brain Region
ESRIIEG 1
ESRIIEG 2
ESRIIEG 3
ESRIIEG 4
ESRIIEG 5
ESRIIEG 6
ESRIIEG 7
ESRIIEG 8
ESRIIEG 9
ESRIIEG 10
ESRIEEG 11
ESRIIEG 12
ESRIIEG 13
ESRIIEG 14
ESRIIEG 15
ESRIIEG 16
ESRIIEG 17
ESRIIEG 19
ESRIIEG 20
ESRIIEG 21
ESRIIEG 22
ESRIIEG 23
Brain Region
ESRIIEG 1
ESRIIEG 2
ESRIIEG 3
ESRIIEG 4
ESRIIEG 5
ESRIIEG 6
ESRIIEG 7
ESRIIEG 8
ESRIIEG 9
ESRIIEG 10
ESRIEEG 11
ESRIIEG 12
ESRIIEG 13
ESRIIEG 14
ESRIIEG 15
ESRIIEG 16
ESRIIEG 17
ESRIIEG 19
ESRIIEG 20
ESRIIEG 21
ESRIIEG 22
ESRIIEG 23
Brain Region
ESRIIEG 1
ESRIIEG 2
ESRIIEG 3
ESRIIEG 4
ESRIIEG 5
ESRIIEG 6
ESRIIEG 7
ESRIIEG 8
ESRIIEG 9
ESRIIEG 10
ESRIEEG 11
ESRIIEG 12
ESRIIEG 13
ESRIIEG 14
ESRIIEG 15
ESRIIEG 16
ESRIIEG 17
ESRIIEG 19
ESRIIEG 20
ESRIIEG 21
ESRIIEG 22
ESRIIEG 23
Brain Region
ESRIIEG 1
ESRIIEG 2
ESRIIEG 3
ESRIIEG 4
ESRIIEG 5
ESRIIEG 6
ESRIIEG 7
ESRIIEG 8
ESRIIEG 9
ESRIIEG 10
ESRIEEG 11
ESRIIEG 12
ESRIIEG 13
ESRIIEG 14
ESRIIEG 15
ESRIIEG 16
ESRIIEG 17
ESRIIEG 19
ESRIIEG 20
ESRIIEG 21
ESRIIEG 22
ESRIIEG 23
Brain Region
ESRIIEG 1
ESRIIEG 2
ESRIIEG 3
ESRIIEG 4
ESRIIEG 5
ESRIIEG 6
ESRIIEG 7
ESRIIEG 8
ESRIIEG 9
ESRIIEG 10
ESRIEEG 11
ESRIIEG 12
ESRIIEG 13
ESRIIEG 14
ESRIIEG 15
ESRIIEG 16
ESRIIEG 17
ESRIIEG 19
ESRIIEG 20
ESRIIEG 21
ESRIIEG 22
ESRIIEG 23
Brain Region
ESRIIEG 1
ESRIIEG 2
ESRIIEG 3
ESRIIEG 4
ESRIIEG 5
ESRIIEG 6
ESRIIEG 7
ESRIIEG 8
ESRIIEG 9
ESRIIEG 10
ESRIEEG 11
ESRIIEG 12
ESRIIEG 13
ESRIIEG 14
ESRIIEG 15
ESRIIEG 16
ESRIIEG 17
ESRIIEG 19
ESRIIEG 20
ESRIIEG 21
ESRIIEG 22
ESRIIEG 23
Brain Region
ESRIIEG 1
ESRIIEG 2
ESRIIEG 3
ESRIIEG 4
ESRIIEG 5
ESRIIEG 6
ESRIIEG 7
ESRIIEG 8
ESRIIEG 9
ESRIIEG 10
ESRIEEG 11
ESRIIEG 12
ESRIIEG 13
ESRIIEG 14
ESRIIEG 15
ESRIIEG 16
ESRIIEG 17
ESRIIEG 19
ESRIIEG 20
ESRIIEG 21
ESRIIEG 22
ESRIIEG 23
Brain Region
ESRIIEG 1
ESRIIEG 2
ESRIIEG 3
ESRIIEG 4
ESRIIEG 5
ESRIIEG 6
ESRIIEG 7
ESRIIEG 8
ESRIIEG 9
ESRIIEG 10
ESRIEEG 11
ESRIIEG 12
ESRIIEG 13
ESRIIEG 14
ESRIIEG 15
ESRIIEG 16
ESRIIEG 17
ESRIIEG 19
ESRIIEG 20
ESRIIEG 21
ESRIIEG 22
ESRIIEG 23
Brain Region
ESRIIEG 1
ESRIIEG 2
ESRIIEG 3
ESRIIEG 4
ESRIIEG 5
ESRIIEG 6
ESRIIEG 7
ESRIIEG 8
ESRIIEG 9
ESRIIEG 10
ESRIEEG 11
ESRIIEG 12
ESRIIEG 13
ESRIIEG 14
ESRIIEG 15
ESRIIEG 16
ESRIIEG 17
ESRIIEG 19
ESRIIEG 20
ESRIIEG 21
ESRIIEG 22
ESRIIEG 23
Brain Region
ESRIIEG 1
ESRIIEG 2
ESRIIEG 3
ESRIIEG 4
ESRIIEG 5
ESRIIEG 6
ESRIIEG 7
ESRIIEG 8
ESRIIEG 9
ESRIIEG 10
ESRIEEG 11
ESRIIEG 12
ESRIIEG 13
ESRIIEG 14
ESRIIEG 15
ESRIIEG 16
ESRIIEG 17
ESRIIEG 19
ESRIIEG 20
ESRIIEG 21
ESRIIEG 22
ESRIIEG 23
Brain Region
ESRIIEG 1
ESRIIEG 2
ESRIIEG 3
ESRIIEG 4
ESRIIEG 5
ESRIIEG 6
ESRIIEG 7
ESRIIEG 8
ESRIIEG 9
ESRIIEG 10
ESRIEEG 11
ESRIIEG 12
ESRIIEG 13
ESRIIEG 14
ESRIIEG 15
ESRIIEG 16
ESRIIEG 17
ESRIIEG 19
ESRIIEG 20
ESRIIEG 21
ESRIIEG 22
ESRIIEG 23
Brain Region
ESRIIEG 1
ESRIIEG 2
ESRIIEG 3
ESRIIEG 4
ESRIIEG 5
ESRIIEG 6
ESRIIEG 7
ESRIIEG 8
ESRIIEG 9
ESRIIEG 10
ESRIEEG 11
ESRIIEG 12
ESRIIEG 13
ESRIIEG 14
ESRIIEG 15
ESRIIEG 16
ESRIIEG 17
ESRIIEG 19
ESRIIEG 20
ESRIIEG 21
ESRIIEG 22
ESRIIEG 23
Brain Region
ESRIIEG 1
ESRIIEG 2
ESRIIEG 3
ESRIIEG 4
ESRIIEG 5
ESRIIEG 6
ESRIIEG 7
ESRIIEG 8
ESRIIEG 9
ESRIIEG 10
ESRIEEG 11
ESRIIEG 12
ESRIIEG 13
ESRIIEG 14
ESRIIEG 15
ESRIIEG 16
ESRIIEG 17
ESRIIEG 19
ESRIIEG 20
ESRIIEG 21
ESRIIEG 22
ESRIIEG 23
Brain Region
ESRIIEG 1
ESRIIEG 2
ESRIIEG 3
ESRIIEG 4
ESRIIEG 5
ESRIIEG 6
ESRIIEG 7
ESRIIEG 8
ESRIIEG 9
ESRIIEG 10
ESRIEEG 11
ESRIIEG 12
ESRIIEG 13
ESRIIEG 14
ESRIIEG 15
ESRIIEG 16
ESRIIEG 17
ESRIIEG 19
ESRIIEG 20
ESRIIEG 21
ESRIIEG 22
ESRIIEG 23
Brain Region
ESRIIEG 1
ESRIIEG 2
ESRIIEG 3
ESRIIEG 4
ESRIIEG 5
ESRIIEG 6
ESRIIEG 7
ESRIIEG 8
ESRIIEG 9
ESRIIEG 10
ESRIEEG 11
ESRIIEG 12
ESRIIEG 13
ESRIIEG 14
ESRIIEG 15
ESRIIEG 16
ESRIIEG 17
ESRIIEG 19
ESRIIEG 20
ESRIIEG 21
ESRIIEG 22
ESRIIEG 23
Brain Region
ESRIIEG 1
ESRIIEG 2
ESRIIEG 3
ESRIIEG 4
ESRIIEG 5
ESRIIEG 6
ESRIIEG 7
ESRIIEG 8
ESRIIEG 9
ESRIIEG 10
ESRIEEG 11
ESRIIEG 12
ESRIIEG 13
ESRIIEG 14
ESRIIEG 15
ESRIIEG 16
ESRIIEG 17
ESRIIEG 19
ESRIIEG 20
ESRIIEG 21
ESRIIEG 22
ESRIIEG 23
Brain Region
ESRIIEG 1
ESRIIEG 2
ESRIIEG 3
ESRIIEG 4
ESRIIEG 5
ESRIIEG 6
ESRIIEG 7
ESRIIEG 8
ESRIIEG 9
ESRIIEG 10
ESRIEEG 11
ESRIIEG 12
ESRIIEG 13
ESRIIEG 14
ESRIIEG 15
ESRIIEG 16
ESRIIEG 17
ESRIIEG 19
ESRIIEG 20
ESRIIEG 21
ESRIIEG 22
ESRIIEG 23
Brain Region
ESRIIEG 1
ESRIIEG 2
ESRIIEG 3
ESRIIEG 4
ESRIIEG 5
ESRIIEG 6
ESRIIEG 7
ESRIIEG 8
ESRIIEG 9
ESRIIEG 10
ESRIEEG 11
ESRIIEG 12
ESRIIEG 13
ESRIIEG 14
ESRIIEG 15
ESRIIEG 16
ESRIIEG 17
ESRIIEG 19
ESRIIEG 20
ESRIIEG 21
ESRIIEG 22
ESRIIEG 23
Brain Region
ESRIIEG 1
ESRIIEG 2
ESRIIEG 3
ESRIIEG 4
ESRIIEG 5
ESRIIEG 6
ESRIIEG 7
ESRIIEG 8
ESRIIEG 9
ESRIIEG 10
ESRIEEG 11
ESRIIEG 12
ESRIIEG 13
ESRIIEG 14
ESRIIEG 15
ESRIIEG 16
ESRIIEG 17
ESRIIEG 19
ESRIIEG 20
ESRIIEG 21
ESRIIEG 22
ESRIIEG 23
